# Supplementary material for: Biomarkers of pediatric Epstein-Barr virus-associated hemophagocytic lymphohistiocytosis through single-cell transcriptomics
Source: Nat Commun. 2025 Jul 25;16:6888. doi: 10.1038/s41467-025-62090-5 (PMC12297430; doi:10.1038/s41467-025-62090-5)
Supplement: Supplementary file 4 — Source Data [file 41467_2025_62090_MOESM4_ESM.xlsx]

## Sheet: Fig. 3b
Quantification of phosphorylated p65 levels in T lymphocytes from pediatric IM and HLH patients.
group	cells	MFI
IM	CD3+T	1368
IM	CD3+T	1065.3
IM	CD3+T	2059.4
IM	CD3+T	589.5
HLH	CD3+T	3885.5
HLH	CD3+T	2626.7
HLH	CD3+T	3429.1
HLH	CD3+T	3652.7
HLH	CD3+T	2677
IM	CD4+T	1434.4
IM	CD4+T	1006.6
IM	CD4+T	2133.7
IM	CD4+T	726.3
HLH	CD4+T	3972.5
HLH	CD4+T	2779.6
HLH	CD4+T	3618.4
HLH	CD4+T	3120.1
HLH	CD4+T	2477.3
IM	CD8+T	1213
IM	CD8+T	988.9
IM	CD8+T	2029.9
IM	CD8+T	563.7
HLH	CD8+T	3867.9
HLH	CD8+T	2553.3
HLH	CD8+T	3145.1
HLH	CD8+T	4069.6
HLH	CD8+T	2909.9

## Sheet: Fig. 5b
Quantification of phosphorylated p65 levels in NK cells from pediatric IM and HLH patients.
group	cells	MFI
IM	NK	1602.1
IM	NK	1908.3
IM	NK	2168.8
IM	NK	1988.7
HLH	NK	2777.6
HLH	NK	3971.4
HLH	NK	2905.9
HLH	NK	5995.5
HLH	NK	4575.7

## Sheet: Fig. 7e
Quantification of phosphorylated p65 levels in monocytes from pediatric IM and HLH patients.
group	cells	MFI
IM	Mono	3027.7
IM	Mono	3222.2
IM	Mono	4731.3
IM	Mono	4637.7
HLH	Mono	5148
HLH	Mono	6953.2
HLH	Mono	7892.4
HLH	Mono	6327.2
HLH	Mono	7010.1

## Sheet: Fig. 9a
The proportions of monocytes in the validation cohort by flow cytometry.
group	proportions of cMO (%)	proportions of iMO (%)	proportions of ncMO (%)	proportions of IDO1+ (%)
HV	5.89	0.67	87.6	0.4
HV	4.66	0.65	80.54	1.12
HV	6.49	0.64	74.97	4.03
HV	4.72	1.21	55.24	8.13
HV	5.03	0.74	59.11	2.58
HV	4.7	1.33	77.93	25.96
IM	42.73	21.65	18.65	8.21
IM	23.66	2.72	69.35	27.94
IM	55.67	10.17	20.44	16.85
IM	56.33	8.06	13.36	10.14
HLH	6.68	1.11	15.12	79.46
HLH	38.31	2.01	34.15	93.43
HLH	2.07	0.93	93.59	96.69
HLH	3	0.83	84.13	90.43
HLH	10.71	2.44	75.95	73.72
HLH	5.37	0.4	81.32	88.06
HLH	4.52	6.35	67.36	87.5
HLH-T	67.95	4.23	7.3	3.71
HLH-T	72.13	1.01	8.01	30.48
HLH-T	11.9	0.25	51.06	13.73

## Sheet: Fig. 9b
The proportions of monocytes in the paired cohort by flow cytometry.
group	HLH	HLH-T
proportions of cMO (%)	6.68	67.95
proportions of cMO (%)	38.31	72.13
proportions of cMO (%)	2.07	11.9
proportions of iMO (%)	1.11	4.23
proportions of iMO (%)	2.01	1.01
proportions of iMO (%)	0.93	0.25
proportions of ncMO (%)	15.12	7.3
proportions of ncMO (%)	34.15	8.01
proportions of ncMO (%)	93.59	51.06
proportions of IDO1+ (%)	79.46	3.71
proportions of IDO1+ (%)	93.43	30.48
proportions of IDO1+ (%)	96.69	13.73

## Sheet: Fig. 9c
The proportions of monocytes in the validation cohort by flow cytometry.
group	proportions of IDO1+ (%)	proportions of HLA-DR+ (%)	proportions of CD163+ (%)	proportions of CX3CR1+ (%)
IM	7.21	96	1.43	49.9
IM	25.8	97.69	1.7	26.51
IM	5.06	98.5	1.14	6.75
IM	17.47	97.31	5.34	13.21
HLH	55.9	97.99	23.44	49.76
HLH	57	89.17	7.73	22.79
HLH	91.21	94.21	64.16	3.3
HLH	96.47	94.53	1.07	11.93
HLH	86.86	95.54	7.96	4.22

## Sheet: Fig. 9d
The proportions of monocytes in HLH group.
HLADR+IDO1+	HLADR+IDO1-	CD163+IDO1+	CD163+IDO1-	CX3CR1+IDO1+	CX3CR1+IDO1-	IDO1+HLADR+	IDO1+HLADR-	IDO1+CD163+	IDO1+CD163-	IDO1+CX3CR1+	IDO1+CX3CR1-
99.56	97.01	32.35	23.12	44.19	54.56	63.38	30.85	75.84	58.68	56.98	68.69
90.52	89.04	8.19	7.63	24.97	19.83	60.37	57.38	60.89	60.06	65.99	58.39
99.43	33.03	74.24	9.03	3.26	3.61	97.52	8.66	98.84	77.33	87.79	92.31
96.67	82.79	1.62	5.74	13.15	13.93	98.35	95.77	100	98.18	98.06	98.21
99.23	74.13	5.57	6.71	4.24	4.48	89.53	17.29	89.61	85.78	95.31	89

## Sheet: Fig. 9e
the relative expression levels of L-Kynurenine
group	KYN
HV	2.49113e+07
HV	1.75834e+07
HV	1.65029e+07
HV	3.92085e+07
HV	2.25664e+07
HV	1.91654e+07
IM	3.89047e+07
IM	5.71949e+07
IM	4.91646e+07
IM	4.98741e+07
HLH	8.98565e+07
HLH	8.47897e+07
HLH	1.34723e+08
HLH	7.63692e+07
HLH	1.72506e+08
HLH-T	1.69851e+07
HLH-T	1.1398e+07
HLH-T	3.45569e+07

## Sheet: Fig. 9f
Relative mRNA level
Treatment	IDO1OE VS Vector						KYN VS Vehicle
Cell	U937	U937	U937	THP1	THP1	THP1	U937	U937	U937	THP1	THP1	THP1
IL1A	5.12097	2.27587	2.49047	11.7257	8.82501	19.3143	1.40444	2.37019	4.80654	5.50217	1.34723	3.41054
IL1B	6.73768	10.2124	11.9775	12.0986	5.06923	13.5645	3.5186	2.01391	2.85799	3.20428	4.01389	2.23457
IL6	5.4875	20.1981	0.8129	14.1955	5.28668	8.38239	1.6358	2.33755	1.19748	4.21344	1.84676	43.562
CXCL8	24.9012	8.53353	12.9344	14.7191	9.98397	6.93845	25.1067	13.4078	3.95863	2.48802	2.9897	4.50023
IL10	3.9379	3.9107	5.92751	1.98865	0.254686	1.48637	1.27015	1.14076	4.74037	2.73208	4.99332	4.3319
IL12A	0.524425	1.58426	1.27793	3.18403	2.56837	7.23932	0.752623	0.846745	0.586417	2.54912	0.535887	9.74728
IL17A	1.86668	35.1505	0.766031	1.36633	1.58042	0.942987	1.23971	1.21841	2.93834	4.22807	1.20999	34.0598
IL18	1.60072	1.54084	0.84015	2.93833	2.47083	7.08612	1.07549	0.806642	0.926588	2.05623	4.36203	3.14923
CSF2	4.77907	5.45179	2.18363	1.9907	0.931919	2.33476	0.747425	0.48971	1.33793	2.28153	0.142102	35.6295
CCL2	3.58587	3.04686	3.45174	29.2791	3.47449	13.1483	2.07772	2.96905	3.00008	2.75108	2.18101	11.7127
CCL4	14.7916	5.3953	1.47601	47.8786	7.57533	46.0877	1.16878	1.15269	1.10573	1.21419	4.59479	1.55833
CCL5	0.877821	0.836245	1.43098	8.18932	4.67104	17.9853	0.96929	0.888843	1.06437	1.03168	1.18921	0.861546
CCL7	16.685	7.62362	4.87525	24.6362	2.51875	7.42663	0.917004	1.37554	1.48968	5.37029	11.1194	2.41162
TNF	7.86555	45.1154	11.9633	38.8147	33.9075	10.6925	1.93858	1.61888	3.77114	1.94531	2.25012	0.820742
TGFB1	1.86312	2.67164	1.37337	10.9097	6.39763	15.8624	1.25701	1.08674	1.36131	2.94854	1.63014	2.24233
PTGS2	10.4047	10.4408	1.7102	4.61909	6.07384	6.13732	2.01391	1.29684	3.5801	1.05336	0.846745	1.58008

## Sheet: Fig. 9g
Relative mRNA level
Treatment	KYN VS Vehicle
Cell	CD3+T	CD3+T	CD3+T	NK92	NK92	NK92
IFNG	1.52659	1.67022	1.3104	0.787238	0.907728	1.16473
IL2RA	1.28405	1.08674	1.94026	0.974905	1.37237	1.43065
TNF	3.59469	2.0215	2.29033	4.05645	2.41214	3.76005
LTA	1.72912	2.30543	3.00024	6.72717	8.0615	7.54228
IL6	3.42339	2.16596	2.01391	4.87091	2.16353	2.4284
CXCL8	5.70729	3.81971	1.70528	1.37554	3.50777	3.41302
IL10	0.600432	0.752131	0.117953	0.675955	0.732047	0.524909
IL12A	1.2237	1.87254	0.922192	1.41982	1.1148	2.59368
IL17A	3.11935	2.68229	1.38945	3.70715	5.74544	2.43682
IL18	2.64843	1.91701	1.83647	3.16765	2.09943	1.22689
CCL2	2.82054	5.64979	4.16996	1.92144	1.43836	1.75727
CCL3	4.02785	3.42257	3.05432	6.32037	3.5678	1.84038
CCL4	6.14754	6.12568	7.13535	3.14923	8.40278	3.69373
CCL5	1.65864	1.96734	1.42092	1.49155	1.79474	1.72966

[truncated: 2 more sheets: 实验组统计信息, 对照组统计信息]
